# Supplementary material for: Comparison of reversed-phase, hydrophilic interaction, and porous graphitic carbon chromatography columns for an untargeted toxicometabolomics study in pooled human liver microsomes, rat urine, and rat plasma
Source: Metabolomics. 2024 Apr 30;20(3):49. doi: 10.1007/s11306-024-02115-0 (PMC11061011; doi:10.1007/s11306-024-02115-0)
Supplement: Supplementary file 1 — Supplementary file1 (XLSX 24 KB) [file 11306_2024_2115_MOESM1_ESM.xlsx]

## Sheet: pHLM
Significant features in pHLM
m/z	Polarity	Reversed-phase chromatography			Hiydrophilic interaction chromatography			Identity	Identification level according to MSI
		RT, sec			RT, sec
		Phenyl-hexyl	BEH	Gold	Nucleodur	ZicHILIC	PGC
105.033	Positive	-	-	-	-	192	-	PCYP artifact	3
146.081	Positive	-	-	-	-	61	-	Unknown	4
158.081	Positive	-	-	-	-	83, 126	-	Unknown	4
176.092	Positive	31	-	-	171	126	-	Unknown	4
218.154	Positive	-	286	-	-	224	-	PCYP-M (N-dealkyl-) (M5)	3
220.17	Positive	-	-	-	-	247	-	Unknown	4
270.185	Positive	-	-	316	241	-	322	PCYP-M (dehydro-) (M4)	3
271.188	Positive	314	-	302	241	-	321	PCYP-M (dehydro-) isotope	3
272.201	Positive	314	293, 313	298, 312	265	192	48	PCYP	1
273.204	Positive	314	293, 313	298,	265	192	-	PCYP isotope	3
274.216	Positive	314	297, 314	297	-	195	-	PCYP isotope	3
275.22	Positive	314	297, 314	297	269	194	-	PCYP isotope	3
276.223	Positive	314	-	-	269	-	-	PCYP isotope	3
286.18	Positive	214, 235	-	-	-	-	285	PCYP-M (oxo-) (M9)	3
286.181	Negative	-	-	-	308	-	-	Unknown	4
288.196	Positive	280, 302, 255	223, 255, 277, 297	222, 255, 277, 295	344	222, 259, 244	46	PCYP-M (hydroxy-) (M1, M2, M3)	3
289.199	Positive	-	255, 277, 223	31, 255, 277,295	-	189, 222, 259, 244	-	PCYP-M (hydroxy-) isotope	3
290.211	Positive	306	299, 280	297, 281	293	266	-	PCYP-M (ring opened hydroxy) (M12)	3
291.215	Positive	-	-	280, 296	-	205	-	PCYP-M (ring opened hydroxy)) isotope	3
304.191	Positive	202, 309	30, 281, 300	31, 282, 298	332	234	-	PCYP-M (dihydroxy) (M6, M14)	3
305.194	Positive	309	280, 299	282, 298	-	234, 252	-	PCYP-M (dihydroxy) isotope	3
305.679	Negative	-	-	-	273	-	-	Unknown	4
306.206	Positive	216	-	-	-	-	-	PCYP-M (ring opened dihydroxy) (M13)	3
566.551	Positive	-	-	-	-	42	-	Unknown	4

## Sheet: Urine
Significant features in rat plasma
m/z	Polarity	Reversed-phase chromatography			Hiydrophilic interaction chromatography			Identity	Identification level according to MSI
		RT, sec			RT, sec
		Phenyl-hexyl	BEH	Gold	Nucleodur	ZicHILIC	PGC
146.06	Positive	244	-	-	-	70	-	Unknown	4
147.064	Positive	244	-	-	-	-	-	Unknown	4
148.096	Positive	-	-	-	-	456	-	Unknown	4
162.055	Positive	-	-	-	-	230	-	Quinoline-2,4-diol	2 (NIST msms)
163.058	Positive	-	-	-	-	230	-	Quinoline-2,4-diol isotope	2 (NIST msms)
179.054	Negative	-	-	194	-	-	-	Unknown	4
185.044	Positive	-	-	-	-	303	-	Kynurenic acid	2 (massbank)
186.047	Positive	-	-	-	-	303	-	Kynurenic acid isotope	2 (massbank)
189.058	Positive	156	-	-	-	67	322	Unknown	4
190.05	Negative	-	-	-	-	176	-	Unknown	4
190.061	Positive	-	-	-	-	67	-	Unknown	4
208.118	Negative	-	-	-	-	398	-	Unknown	4
208.495	Negative	-	-	-	-	320	-	Unknown	4
208.991	Negative	-	-	-	-	320	-	Unknown	4
211.04	Positive	156	-	-	-	-	48	Unknown	4
215.001	Negative	-	-	-	-	301	-	Unknown	4
220	Negative	-	-	-	-	248	-	Unknown	4
220.992	Negative	-	-	-	-	248	-	Unknown	4
221.045	Negative	226	-	-	-	-	-	Unknown	4
221.121	Positive	-	164	-	-	-	-	Unknown	4
239.997	Negative	203, 151	-	-	256	232, 271	-	Unknown	4
240.054	Positive	-	-	-	-	263	-	Unknown	4
241	Negative	-	-	-	256, 294		-	Unknown	4
242.012	Positive	152	165	159	294	271	-	Unknown	4
242.012	Negative	-	-	-	260	245	-	Unknown	4
242.012	Negative	157	-	-	-	-	-	Unknown	4
242.1	Positive	-	164	-	-	-	-	Unknown	4
243.015	Negative	-	-	-	260	-	-	Unknown	4
243.098	Positive	-	-	-	-	472	-	Unknown	4
243.182	Positive	-	-	-	-	425	-	Unknown	4
245.092	Negative	-	-	-	-	242	-	Unknown	4
247.978	Negative	238	-	-	-	-	-	Unknown	4
250.144	Positive	-	-	-	-	339	-	PCYP artifact	3
253.05	Negative	-		265	-	-	-	Daidzein	2 (massbank)
254.161	Positive	-	151	-	-	-	-	Unknown	4
255.065	Positive	-	-	-	-	225	-	Daidzein	2 (massbank)
255.074	Positive	-	94	-	-	-	-	Unknown	4
260.059	Positive	186	-	-	-	-	-	Unknown	4
269.045	Negative	-	308, 324	315	-	-	-	Genistein	2 (massbank)
270.048	Negative	336	-	-	-	-	-	Unknown	4
271.039	Negative	-	-	-	-	226	-	Unknown	4
271.082	Negative	-	-	-	-	107	-	Unknown	4
271.188	Positive	-	308	300	-*	-	-	PCYP-M (dehydro-) isotope	3
276.192	Positive	-	153	-	-	-	-	Unknown	4
281.114	Negative	266	-	-	-	329	-	Unknown	4
283.129	Positive	266	-	-	-	-	-	Unknown	4
283.931	Negative	207, 238	-	-	-	-	-	Unknown	4
284.124	Positive	-	-	-	-	468	-	Unknown	4
285.229	Positive	-	-	-	-	456	-	Unknown	4
285.864	Negative	266	-	-	-	-	-	Unknown	4
286.079	Positive	-	-	289	-	455	-	Unknown	4
287.114	Positive	208	214	210	-	-	-	Unknown	4
288.09	Positive	218	-	-	278	247	-	Unknown	4
288.196	Positive	-	-	-	-	222	-	PCYP-M (HO-) (M3)	3
289.032	Negative	-	-	-	-	354	-	Unknown	4
291	Negative	-	-	-	-	246	-	Unknown	4
293.021	Positive	-	271	-	-	-	-	Unknown	4
297.097	Negative	-	-	-	-	148	-	Unknown	4
299.092	Positive	-	355	-	-	-	-	Unknown	4
299.881	Negative	122	-	-	-	-	-	Unknown	4
302.142	Positive	-	-	-	-	68	-	Unknown	4
302.211	Positive	-	-	-	-	366	-	Unknown	4
303.17	Positive	-	-	-	-	271	-	Unknown	4
303.211	Positive	-	-	-	-	366	-	Unknown isotope	4
304.007	Negative	-	-	-	-	320	-	Unknown	4
304.191	Positive	305	286, 301	284, 299	296	232	-	PCYP-M (di HO-) (M6)	3
305.194	Positive	305	-	-	-	-	-	PCYP-M (di HO-) isotope	3
306.17	Positive	204	-	-	-	296	-	PCYP-M (HO + pyrrolidin cleavage with oxidation to COOH) (M16)	3
307.058	Positive	312	-	-	-	-	-	Unknown	4
307.075	Positive	249	232	227	-	-	-	Unknown	4
309.007	Negative	-	-	-	-	247	-	Unknown	4
310.072	Positive	218	-	-	-	247	-	Unknown	4
311.212	Positive	320	328, 335	322	-	218	-	Unknown	4
312.215	Positive	-	-	-	-	218	-	Unknown isotope	4
316.155	Negative	-	-	-	-	236	-	Unknown	4
317.033	Negative	-	-	-	-	241	-	Unknown	4
318.17	Positive	222	228, 31	225, 32	251, 300	195, 233, 318	-	PCYP-M (di HO-, oxo) (M10)	3
319.127	Positive	245	-	-	-	-	-	Unknown	4
319.173	Positive	222	-	-	300	233, 318	-	PCYP-M (di HO-, oxo) isotope	3
320.186	Positive	214, 232	221, 30	219, 31	384	264, 302	-	PCYP-M (tri HO-) (M15)	3
321.189	Positive	214, 232	221, 235	219, 261	-	302	-	PCYP-M (tri HO-) isotope	3
322.202	Positive	193	204	201	-	-	-	Unknown	4
323.205	Positive	192	-	-	-	296	-	Unknown isotope	4
324.92	Negative	-	-	-	-	234	-	Unknown	4
325.086	Positive	206	199	194	-	305	-	Unknown	4
326.046	Positive	-	-	-	-	246	-	Unknown	4
327.108	Negative	-	-	-	-	176	-	Unknown	4
327.207	Positive	243	-	-	-	273	-	Unknown	4
331.085	Negative	-	-	-	-	235	-	Unknown	4
332.149	Positive	-	-	-	-	86	-	Unknown	4
334.01	Negative	-	-	-	-	226	-	Unknown	4
334.111	Positive	-	-	-	-	69	-	Unknown	4
334.165	Positive	188, 248	-	-	-	115, 324	-	PCYP-M (tri HO-, oxo) (M11)	3
335.022	Positive	-	252	246	-	324	-	PCYP-M (tri HO-, oxo) isotope	3
335.901	Negative	235	-	-	-	-	-	Unknown	4
336.181	Positive	176, 197	186, 202	182	-	323, 341	-	PCYP-M (tetra HO-) (M8)	3
337.038	Negative	-	-	-	255	-	-	Unknown	4
337.181	Positive	176	-	-	-	323, 341	-	PCYP-M (tetra HO-) isotope	3
338.041	Negative	-	-	-	-	241	-	Unknown	4
341.186	Positive	210	-	-	-	375	-	Unknown	4
343.202	Positive	-	-	-	-	321	-	Unknown	4
343.888	Negative	182	-	-	-	-	-	Unknown	4
346.143	Positive	-	-	-	-	245	-	Unknown	4
347.147	Positive	-	-	-	-	245	-	Unknown	4
347.254	Positive	-	-	-	-	374	-	Unknown	4
349.07	Negative	-	-	-	-	248	-	Unknown	4
351.086	Positive	-	174	-	-	114	-	Unknown	4
352.049	Positive	-	-	-	-	225	-	Unknown	4
352.057	Negative	-	-	-	214	-	-	Unknown	4
353.033	Negative	-	-	-	-	245	-	Unknown	4
356.147	Positive	247	-	226	-	-	-	Unknown	4
360.192	Positive	-	242	-	-	202, 344	-	Unknown	4
361.195	Positive	-	-	-	-	344	-	Unknown isotope	4
365.236	Negative	-	-	-	-	146	-	Unknown	4
367.048	Negative	-	-	-	-	240	-	Unknown	4
371.134	Negative	225	-	-	-	-	-	Unknown	4
372.121	Positive	-	-	-	-	114	-	Unknown	4
376.143	Positive	271	-	-	-	-	-	Unknown	4
377.069	Negative	-	-	-	200	-	-	Unknown	4
380.055	Negative	-	-	-	-	246	-	Unknown	4
390.176	Positive	225	214	-	-	-	-	Unknown	4
391.068	Negative	-	-	-	-	223	-	Unknown	4
393.286	Positive	-	411	-	-	-	-	Unknown	4
402.21	Positive	-	522	-	-	-	-	Unknown	4
402.21	Positive	-	-	510	-	-	-	Unknown	4
403.213	Positive	-	522	-	-	-	-	Unknown isotope	4
404.206	Positive	-	172	167	-	-	-	Unknown	4
410.129	Negative	-	-	-	294	-	-	Unknown	4
426.133	Positive	-	-	-	-	247	-	Unknown	4
453.006	Negative	-	-	-	260	-	-	Unknown	4
462.052	Negative	-	-	-	-	320	-	Unknown	4
464.228	Positive	-	219	216	-	393	-	PCYP-M (HO-glucuronide) (M18)	3
465.216	Positive	317	292	290	-	360	-	Unknown	4
466.219	Positive	-	292	290	-	360	-	Unknown isotope	4
563.266	Positive	-	594	-	-	-	-	Unknown	4
564.269	Positive	-	594	562	-	-	-	Unknown isotope	4
573.33	Negative	-	-	-	-	139	-	Unknown	4
605.293	Positive	-	-	-	384	-	-	Unknown	4
573.33	Negative	-	-	-	-	139	-	Unknown	4

## Sheet: Plasma
Significant features in rat plasma
m/z	Polarity	Reversed-phase chromatography			Hiydrophilic interaction chromatography			Identity	Identification level according to MSI
		RT, sec			RT, sec
		Phenyl-hexyl	BEH	Gold	Nucleodur	ZicHILIC	PGC
146.06	Positive	-	-	-	-	71	-	Quinolin-2-ol	2 (NIST msms)
172.991	Negative	-	-	-	-	-		Unknown	4
174.185	Positive	-	-	-	316	-	-	Unknown	4
175.188	Positive	-	-	-	316	-	-	Unknown Isotop	4
189.058	Positive	-	-	-	110	66	-	3-Methyladipic acid	2 (NIST msms)
189.058	Positive	-	-	-	-	67	-	Unknown	4
190.061	Positive	-	-	-	-	67	-	Unknown	4
200.237	Positive	-	-	-	273	-	-	Unknown	4
202.18	Positive	-	-	-	90	-	-	Unknown	4
202.216	Positive	-	-	-	304	-	322	Unknown	4
203.183	Positive	-	-	-	92	-	48	Unknown Isotop	4
207.159	Positive	-	-	-	84	-	-	Triethylene glycol monobutyl ether	2 (NIST msms)
212.118	Positive	-	-	238	-	-	-	1,3-Diphenylguanidine	2 (massbank)
218.211	Positive	-	-	-	295	-	-	Unknown	4
218.211	Positive	-	-	-	307	-	-	Unknown	4
230.211	Positive	-	-	-	89	-	-	Unknown	4
231.215	Positive	-	-	-	89	-	-	Unknown Isotop	4
234.206	Positive	-	-	-	295	-	-	Unknown	4
235.21	Positive	-	-	-	295	-	-	Unknown Isotop	4
236.213	Positive	-	-	-	295	-	-	Unknown Isotop	4
256.191	Positive	-	-	-	143	-	-	Pentaethylen glycol	2 (NIST msms)
259.246	Positive	-	-	-	87	-	-	Unknown	4
262.238	Positive	-	-	-	284	-	-	Unknown	4
263.241	Positive	-	-	-	284	-	-	Unknown Isotop	4
268.104	Positive	35,61	-	-	-	248		Adenosin	2 (NIST msms)
269.088	Positive	-	-	-	-	330		Unknown	4
276.268	Positive	-	-	-	144	178		Unknown	4
290.269	Positive	-	-	-	275			Unknown	4
291.272	Positive	390	-	-	-	-		Unknown	4
304.19	Positive	306	-	282	306	235		PCYP-M (di HO-) (M6)	3
305.194	Positive	306	-	-	-	235		PCYP-M (di HO-) isotope	3
309.101	Negative	-	-	-	307	215		Unknown	4
310.149	Positive	167	-	-	-	-		Unknown	4
312.095	Negative	-	-	-	-	248		Unknown	4
312.201	Positive	-	-	-	154			Unknown	4
318.17	Positive	-	-	-	-	237		PCYP-M (di HO-, oxo) (M7)	3
320.186	Positive	215	32	32	-	290		PCYP-M (tri HO-) (M10)	3
321.043	Negative	-	-	-	-	206		Unknown	4
321.189	Positive	215	-	-	-	-		PCYP-M (tri HO-) isotope	3
328.384	Positive	-	-	-	-	160		Unknown	4
357.175	Negative	-	-	-	102	-		Unknown	4
372.166	Negative	-	-	-	107	-		Unknown	4
388.161	Negative	-	-	-	110	-		Unknown	4
405.295	Positive	-	-	-	295	-		Unknown	4
416.374	Negative	-	-	-	-	159		Unknown	4
562.588	Negative	24	24	-	-	-		Unknown	4
